# Supplementary material for: A coexistence theory in microbial communities
Source: R Soc Open Sci. 2018 Sep 19;5(9):180476. doi: 10.1098/rsos.180476 (PMC6170546; doi:10.1098/rsos.180476)
Supplement: Mathematica code that can produce the all figures [file rsos180476supp3.nb]

(* Content-type: application/vnd.wolfram.mathematica *)

(*** Wolfram Notebook File ***)
(* http://www.wolfram.com/nb *)

(* CreatedBy='Mathematica 9.0' *)

(*CacheID: 234*)
(* Internal cache information:
NotebookFileLineBreakTest
NotebookFileLineBreakTest
NotebookDataPosition[       157,          7]
NotebookDataLength[     20249,        545]
NotebookOptionsPosition[     19295,        513]
NotebookOutlinePosition[     19690,        530]
CellTagsIndexPosition[     19647,        527]
WindowFrame->Normal*)

(* Beginning of Notebook Content *)
Notebook[{
Cell[BoxData[
 StyleBox[
  RowBox[{"Supplementary", " ", "material", " ", 
   RowBox[{"(", "S3", ")"}]}], "Title"]], "Input",
 CellChangeTimes->{{3.704477802957755*^9, 3.704477820544299*^9}}],

Cell[BoxData[
 StyleBox[
  RowBox[{
  "Mathematica", " ", "code", " ", "that", " ", "can", " ", "produce", " ", 
   "the", " ", "all", " ", "figures"}], "Subtitle"]], "Input",
 CellChangeTimes->{{3.704477766782933*^9, 3.704477797311226*^9}}],

Cell[BoxData[
 RowBox[{"(*", 
  RowBox[{"rg", ",", " ", "rb", ",", " ", 
   RowBox[{"ag", " ", "and", " ", "ab", " ", "are", " ", "r1"}], ",", " ", 
   "r2", ",", " ", 
   RowBox[{
   "a1", " ", "and", " ", "12", " ", "in", " ", "the", " ", "text"}]}], 
  "*)"}]], "Input",
 CellChangeTimes->{{3.741045086957223*^9, 3.7410451475046988`*^9}}],

Cell[BoxData[
 RowBox[{"(*", 
  RowBox[{"Figure", " ", "1"}], "*)"}]], "Input",
 CellChangeTimes->{{3.7307479598864794`*^9, 3.730747968512797*^9}}],

Cell[BoxData[{
 RowBox[{
  RowBox[{"ab", "=", "1.3"}], ";", 
  RowBox[{"ag", "=", "1"}], ";"}], "\[IndentingNewLine]", 
 RowBox[{
  RowBox[{
   RowBox[{"rg", "=", "2"}], ";", 
   RowBox[{"rb", "=", "2"}], ";"}], 
  "\[IndentingNewLine]"}], "\[IndentingNewLine]", 
 RowBox[{"Plot", "[", 
  RowBox[{
   RowBox[{"{", "\[IndentingNewLine]", 
    RowBox[{
     FractionBox["rg", 
      RowBox[{"1", "+", 
       SuperscriptBox["\[ExponentialE]", 
        RowBox[{"-", "\[Theta]"}]]}]], ",", 
     FractionBox["rg", 
      RowBox[{"1", "+", 
       SuperscriptBox["\[ExponentialE]", "\[Theta]"]}]], ",", 
     FractionBox[
      RowBox[{"ab", " ", "rb", " ", "rg"}], 
      RowBox[{
       RowBox[{"ab", " ", "rb"}], "+", 
       RowBox[{"ag", " ", "rg"}]}]]}], "}"}], ",", 
   RowBox[{"{", 
    RowBox[{"\[Theta]", ",", "0", ",", "5"}], "}"}], ",", 
   RowBox[{"PlotStyle", "\[Rule]", 
    RowBox[{"{", 
     RowBox[{"Blue", ",", "Red", ",", 
      RowBox[{"{", 
       RowBox[{"Green", ",", "Dashed"}], "}"}]}], "}"}]}], ",", 
   RowBox[{"PlotRange", "\[Rule]", "All"}]}], "]"}]}], "Input",
 CellChangeTimes->{{3.7307479114916096`*^9, 3.7307479139136353`*^9}, {
  3.7307481606136713`*^9, 3.7307482072923465`*^9}}],

Cell[BoxData[
 RowBox[{"(*", 
  RowBox[{"Figure", " ", "2", "a"}], "*)"}]], "Input",
 CellChangeTimes->{{3.7307479728730307`*^9, 3.7307479729511495`*^9}, 
   3.7307492652392955`*^9}],

Cell[BoxData[{
 RowBox[{
  RowBox[{
   RowBox[{"rg", "=", "1"}], ";", 
   RowBox[{"ag", "=", "1"}], ";"}], "\[IndentingNewLine]", 
  "\[IndentingNewLine]"}], "\[IndentingNewLine]", 
 RowBox[{
  RowBox[{"list2", "=", 
   RowBox[{"{", "}"}]}], ";"}], "\[IndentingNewLine]", 
 RowBox[{
  RowBox[{"Do", "[", "\[IndentingNewLine]", 
   RowBox[{
    RowBox[{
     RowBox[{"list1", "=", 
      RowBox[{"{", "}"}]}], ";", "\[IndentingNewLine]", 
     RowBox[{"Do", "[", "\[IndentingNewLine]", 
      RowBox[{
       RowBox[{
        RowBox[{"Which", "[", "\[IndentingNewLine]", 
         RowBox[{
          RowBox[{
           RowBox[{
            FractionBox["rb", "rg"], "<=", "1"}], "\[And]", 
           RowBox[{
            FractionBox["rb", "rg"], "<=", 
            FractionBox[
             RowBox[{"2", "ag"}], 
             RowBox[{"1", "+", 
              RowBox[{"2", "ab"}]}]]}]}], ",", 
          RowBox[{"kotae", "=", 
           RowBox[{"-", "1"}]}], ",", "\[IndentingNewLine]", 
          RowBox[{
           RowBox[{
            FractionBox[
             RowBox[{"2", "ag"}], 
             RowBox[{"1", "+", 
              RowBox[{"2", "ab"}]}]], "<", 
            FractionBox["rb", "rg"]}], "\[And]", 
           RowBox[{
            RowBox[{"ag", "-", "ab"}], "<=", 
            FractionBox["1", "2"]}]}], ",", 
          RowBox[{"kotae", "=", "0"}], ",", "\[IndentingNewLine]", 
          RowBox[{
           RowBox[{
            FractionBox["rb", "rg"], ">", "1"}], "\[And]", 
           RowBox[{
            RowBox[{"ag", "-", "ab"}], ">", 
            FractionBox["1", "2"]}]}], ",", 
          RowBox[{"kotae", "=", "1"}]}], "]"}], "\[IndentingNewLine]", 
        "\[IndentingNewLine]", "\[IndentingNewLine]", "\[IndentingNewLine]", 
        RowBox[{"AppendTo", "[", 
         RowBox[{"list1", ",", "kotae"}], "]"}]}], ",", 
       RowBox[{"{", 
        RowBox[{"ab", ",", "0.00001", ",", "3", ",", "0.01"}], "}"}]}], "]"}],
      ";", "\[IndentingNewLine]", 
     RowBox[{"AppendTo", "[", 
      RowBox[{"list2", ",", "list1"}], "]"}]}], ",", 
    RowBox[{"{", 
     RowBox[{"rb", ",", "0.00001", ",", "3", ",", "0.01"}], "}"}]}], "]"}], 
  ";"}]}], "Input",
 CellChangeTimes->{{3.718495807114319*^9, 3.7184958683659573`*^9}, {
   3.718496124886651*^9, 3.7184961279183073`*^9}, {3.7184962455107174`*^9, 
   3.718496279492921*^9}, {3.718496324600077*^9, 3.7184964417034683`*^9}, {
   3.7184964770675416`*^9, 3.718496479647527*^9}, {3.718496514869585*^9, 
   3.718496609269972*^9}, {3.7184966486221495`*^9, 3.7184967240861826`*^9}, {
   3.718496757304431*^9, 3.718496759119604*^9}, {3.7184969363391886`*^9, 
   3.7184969383253326`*^9}, {3.718506058489688*^9, 3.7185060592722454`*^9}, {
   3.7185067525152864`*^9, 3.718506772628544*^9}, {3.718508838919586*^9, 
   3.7185088640571404`*^9}, 3.7185089856563845`*^9, {3.7185095915653033`*^9, 
   3.7185096279657974`*^9}, {3.718509774731498*^9, 3.718509790603506*^9}, {
   3.718510573128125*^9, 3.7185106074429274`*^9}, 3.718511228214336*^9, 
   3.718511398766163*^9, {3.718511709002943*^9, 3.718511714194743*^9}, 
   3.7185124539647627`*^9, {3.7185125873962717`*^9, 3.718512609996439*^9}, {
   3.7185126536316433`*^9, 3.718512670412925*^9}, {3.718512927181788*^9, 
   3.7185129593315954`*^9}, {3.7185130784121323`*^9, 3.718513270485321*^9}, {
   3.7185133118529725`*^9, 3.718513358665024*^9}, {3.718513391663788*^9, 
   3.718513393165368*^9}, {3.718513479633343*^9, 3.718513498106683*^9}, {
   3.7185136700317225`*^9, 3.718513678442422*^9}, {3.7185138659067907`*^9, 
   3.718513874111781*^9}, {3.7185141740960407`*^9, 3.7185142479341445`*^9}, {
   3.718514934379794*^9, 3.718514963563695*^9}, {3.7185150221167803`*^9, 
   3.718515039194932*^9}, {3.7185227272025805`*^9, 3.718522733770605*^9}, {
   3.718522850873662*^9, 3.7185228538911524`*^9}, {3.7185230076766634`*^9, 
   3.7185230753993692`*^9}, 3.718523116155259*^9, {3.718523185068843*^9, 
   3.7185232663437433`*^9}, 3.7185233281709948`*^9, {3.7185236278566537`*^9, 
   3.718523645827465*^9}, {3.7185237984428263`*^9, 3.7185238388527956`*^9}, {
   3.718524116396823*^9, 3.7185241596550875`*^9}, {3.718524319100281*^9, 
   3.7185243676743345`*^9}, {3.7185246434935627`*^9, 3.7185246848751106`*^9}, 
   3.7185250555847034`*^9, {3.718525098482913*^9, 3.718525119141296*^9}, {
   3.7185254584441023`*^9, 3.718525459617178*^9}, 3.718525940996234*^9, {
   3.7185281426985636`*^9, 3.718528227043336*^9}, {3.718528545874369*^9, 
   3.7185285937834067`*^9}, {3.7185290109448056`*^9, 3.718529054139451*^9}, {
   3.7185291724373317`*^9, 3.7185291731186275`*^9}, {3.718529215331356*^9, 
   3.7185292969016247`*^9}, {3.7185295885791087`*^9, 
   3.7185295966337376`*^9}, {3.718529686748872*^9, 3.7185296974470344`*^9}, {
   3.718529796071856*^9, 3.7185298016717896`*^9}, {3.71852995910069*^9, 
   3.7185299686381836`*^9}, {3.7185309157160444`*^9, 
   3.7185310021600933`*^9}, {3.7185310431968904`*^9, 3.718531043353109*^9}, {
   3.7185845526205635`*^9, 3.7185845573554397`*^9}, {3.7185845979360466`*^9, 
   3.7185846259068623`*^9}, {3.7307483296176357`*^9, 3.7307484783417096`*^9}, 
   3.730748549061575*^9, {3.7307486009591055`*^9, 3.730748678564282*^9}}],

Cell[BoxData[
 RowBox[{"ListContourPlot", "[", "list2", "]"}]], "Input",
 CellChangeTimes->CompressedData["
1:eJxFxVsoQ3EAB+DTScvtQRTlQdY0VtRsitpKa421hI1y5D4mhiRrSW5jCnmh
uT2QsibaGiKXsiJRrB25FVIkLzS0kFbk/zsvHr4+vr5VZ6ApikoksPhnO61j
/UWx4mLE2EjPKDBt+VXhU3mKoJt818hLwtKc2KEeMkOZh7GfVbnx+MMSdyCr
Lq+XnF/Sr8WTrKwKb61F1uCg7EDSR94NeKXYPlFYgKdWWW4b+1iG742z5ZgX
0TqAN9OLrfjWehFjIR/eeOLwp0Qhwd/6D+4V317IIHkj/5A7a5DH4Gd/bRnO
mNZVY8aSoMej/lcD1tCZDVj0VJw+TO5doDOxz+aUY2V0ZTa2RgmV2GM/y8Wp
tfvKEXLpEV+FHWsBNY7XZWuxOV5YisO1n9yXJk0ljhJQVTh0J6UB7wiCLdge
PGnHzoQOEz5edIzh2LAMG16e8c5htatiHouS6a6rk//PN8Wj+E3Wxf1V73fg
zmZ2EbddF7nwexPjxn/86RS4
  "]],

Cell[BoxData[
 RowBox[{"(*", 
  RowBox[{"an", " ", "example", " ", "of", " ", "Figure", " ", "2", "b"}], 
  "*)"}]], "Input",
 CellChangeTimes->{{3.7307479728730307`*^9, 3.7307479729511495`*^9}, {
  3.7307492652392955`*^9, 3.730749273475067*^9}, {3.7410451597261105`*^9, 
  3.7410451637262917`*^9}}],

Cell[BoxData[{
 RowBox[{
  RowBox[{"rb", "=", "0.9"}], ";", 
  RowBox[{"ab", "=", "0.9"}], ";"}], "\[IndentingNewLine]", 
 RowBox[{
  RowBox[{"rg", "=", 
   RowBox[{"ag", "=", "1"}]}], ";"}]}], "Input",
 CellChangeTimes->{{3.7307499297832747`*^9, 3.7307499780569773`*^9}, {
  3.7410450494313235`*^9, 3.741045068031115*^9}}],

Cell[BoxData[{
 RowBox[{
  RowBox[{"Wy", "=", 
   RowBox[{
    RowBox[{"(", 
     RowBox[{
      RowBox[{"ab", " ", "Xb"}], "-", 
      RowBox[{"ag", " ", "Xg"}]}], ")"}], " ", 
    RowBox[{"(", 
     RowBox[{"1", "-", 
      SuperscriptBox["Y", "2"]}], ")"}]}]}], ";"}], "\[IndentingNewLine]", 
 RowBox[{
  RowBox[{"Wg", "=", 
   RowBox[{
    RowBox[{"(", 
     RowBox[{
      FractionBox["rg", 
       RowBox[{"1", "+", 
        RowBox[{"Exp", "[", 
         RowBox[{"\[Theta]", " ", "Y"}], "]"}]}]], "-", "Xg"}], ")"}], " ", 
    "Xg"}]}], ";"}], "\[IndentingNewLine]", 
 RowBox[{
  RowBox[{
   RowBox[{"Wb", "=", 
    RowBox[{
     RowBox[{"(", 
      RowBox[{
       FractionBox["rb", 
        RowBox[{"1", "+", 
         RowBox[{"Exp", "[", 
          RowBox[{
           RowBox[{"-", "\[Theta]"}], " ", "Y"}], "]"}]}]], "-", "Xb"}], 
      ")"}], " ", "Xb"}]}], ";"}], 
  "\[IndentingNewLine]"}], "\[IndentingNewLine]", 
 RowBox[{
  RowBox[{"a11", "=", 
   RowBox[{"D", "[", 
    RowBox[{"Wy", ",", "Y"}], "]"}]}], ";"}], "\[IndentingNewLine]", 
 RowBox[{
  RowBox[{"a12", "=", 
   RowBox[{"D", "[", 
    RowBox[{"Wy", ",", "Xg"}], "]"}]}], ";"}], "\[IndentingNewLine]", 
 RowBox[{
  RowBox[{"a13", "=", 
   RowBox[{"D", "[", 
    RowBox[{"Wy", ",", "Xb"}], "]"}]}], ";"}], "\[IndentingNewLine]", 
 RowBox[{
  RowBox[{"a21", "=", 
   RowBox[{"D", "[", 
    RowBox[{"Wg", ",", "Y"}], "]"}]}], ";"}], "\[IndentingNewLine]", 
 RowBox[{
  RowBox[{"a22", "=", 
   RowBox[{"D", "[", 
    RowBox[{"Wg", ",", "Xg"}], "]"}]}], ";"}], "\[IndentingNewLine]", 
 RowBox[{
  RowBox[{"a23", "=", 
   RowBox[{"D", "[", 
    RowBox[{"Wg", ",", "Xb"}], "]"}]}], ";"}], "\[IndentingNewLine]", 
 RowBox[{
  RowBox[{"a31", "=", 
   RowBox[{"D", "[", 
    RowBox[{"Wb", ",", "Y"}], "]"}]}], ";"}], "\[IndentingNewLine]", 
 RowBox[{
  RowBox[{"a32", "=", 
   RowBox[{"D", "[", 
    RowBox[{"Wb", ",", "Xg"}], "]"}]}], ";"}], "\[IndentingNewLine]", 
 RowBox[{
  RowBox[{
   RowBox[{"a33", "=", 
    RowBox[{"D", "[", 
     RowBox[{"Wb", ",", "Xb"}], "]"}]}], ";"}], 
  "\[IndentingNewLine]"}], "\[IndentingNewLine]", 
 RowBox[{
  RowBox[{
   RowBox[{"J", "=", 
    RowBox[{"{", 
     RowBox[{
      RowBox[{"{", 
       RowBox[{"a11", ",", "a12", ",", "a13"}], "}"}], ",", 
      RowBox[{"{", 
       RowBox[{"a21", ",", "a22", ",", "a23"}], "}"}], ",", 
      RowBox[{"{", 
       RowBox[{"a31", ",", "a32", ",", "a33"}], "}"}]}], "}"}]}], ";"}], 
  "\[IndentingNewLine]"}], "\[IndentingNewLine]", 
 RowBox[{
  RowBox[{"Y", "=", 
   RowBox[{"-", "1"}]}], ";"}], "\[IndentingNewLine]", 
 RowBox[{
  RowBox[{"Xg", "=", 
   FractionBox["rg", 
    RowBox[{"1", "+", 
     SuperscriptBox["\[ExponentialE]", 
      RowBox[{"-", "\[Theta]"}]]}]]}], ";"}], "\[IndentingNewLine]", 
 RowBox[{
  RowBox[{"Xb", "=", 
   FractionBox[
    RowBox[{
     SuperscriptBox["\[ExponentialE]", 
      RowBox[{"-", "\[Theta]"}]], " ", "rb"}], 
    RowBox[{"1", "+", 
     SuperscriptBox["\[ExponentialE]", 
      RowBox[{"-", "\[Theta]"}]]}]]}], ";"}]}], "Input",
 CellChangeTimes->{{3.7307496342661896`*^9, 3.730749923203684*^9}}],

Cell[BoxData[
 RowBox[{"Plot", "[", 
  RowBox[{
   RowBox[{"-", 
    RowBox[{"Max", "[", 
     RowBox[{"Re", "[", 
      RowBox[{"Eigenvalues", "[", "J", "]"}], "]"}], "]"}]}], ",", 
   RowBox[{"{", 
    RowBox[{"\[Theta]", ",", "0", ",", "5"}], "}"}], ",", 
   RowBox[{"PlotRange", "->", 
    RowBox[{"{", 
     RowBox[{"0", ",", "0.8"}], "}"}]}]}], "]"}]], "Input",
 CellChangeTimes->{{3.730749989590046*^9, 3.730750048145347*^9}}],

Cell[BoxData[
 RowBox[{"(*", 
  RowBox[{"Figure", " ", "3", "a"}], "*)"}]], "Input",
 CellChangeTimes->{{3.7307488298684263`*^9, 3.730748833790966*^9}, 
   3.7307492512683735`*^9}],

Cell[BoxData[{
 RowBox[{
  RowBox[{
   RowBox[{"rg", "=", 
    RowBox[{"ag", "=", "1"}]}], ";"}], "\[IndentingNewLine]", 
  "\[IndentingNewLine]"}], "\[IndentingNewLine]", 
 RowBox[{
  RowBox[{"listlist", "=", 
   RowBox[{"{", "}"}]}], ";"}], "\[IndentingNewLine]", 
 RowBox[{"Do", "[", "\[IndentingNewLine]", 
  RowBox[{
   RowBox[{
    RowBox[{"list", "=", 
     RowBox[{"{", "}"}]}], ";", "\[IndentingNewLine]", 
    RowBox[{"Do", "[", "\[IndentingNewLine]", 
     RowBox[{
      RowBox[{
       RowBox[{"Which", "[", 
        RowBox[{
         RowBox[{
          RowBox[{
           FractionBox["rb", "rg"], "<=", "1"}], "\[And]", 
          RowBox[{
           FractionBox["rb", "rg"], "<=", 
           FractionBox[
            RowBox[{"2", " ", "ag"}], 
            RowBox[{"1", "+", 
             RowBox[{"2", "ab"}]}]]}]}], ",", 
         RowBox[{"listdumy", "=", 
          FractionBox[
           RowBox[{"rb", " "}], "2"]}], ",", "\[IndentingNewLine]", 
         RowBox[{
          RowBox[{
           FractionBox["rb", "rg"], ">", 
           FractionBox[
            RowBox[{"2", " ", "ag"}], 
            RowBox[{"1", "+", 
             RowBox[{"2", "ab"}]}]]}], "\[And]", 
          RowBox[{
           RowBox[{"ag", "-", "ab"}], "<=", 
           FractionBox["1", "2"]}]}], ",", 
         RowBox[{"listdumy", "=", 
          FractionBox[
           RowBox[{"2", " ", "ag", " ", "rg", " ", "rb"}], 
           RowBox[{
            RowBox[{"2", " ", "ab", " ", "rb"}], "+", "rb", "+", 
            RowBox[{"2", "ag", " ", "rg"}]}]]}], ",", "\[IndentingNewLine]", 
         RowBox[{
          RowBox[{
           FractionBox["rb", "rg"], ">", "1"}], "\[And]", 
          RowBox[{
           RowBox[{"ag", "-", "ab"}], ">", 
           FractionBox["1", "2"]}]}], ",", 
         RowBox[{"listdumy", "=", 
          FractionBox[
           RowBox[{"rb", " ", "rg"}], 
           RowBox[{"rb", "+", "rg"}]]}]}], "]"}], "\[IndentingNewLine]", 
       RowBox[{"AppendTo", "[", 
        RowBox[{"list", ",", "listdumy"}], "]"}]}], ",", 
      RowBox[{"{", 
       RowBox[{"ab", ",", "0.001", ",", "3", ",", "0.01"}], "}"}]}], "]"}], 
    ";", "\[IndentingNewLine]", 
    RowBox[{"AppendTo", "[", 
     RowBox[{"listlist", ",", "list"}], "]"}]}], ",", 
   RowBox[{"{", 
    RowBox[{"rb", ",", "0.001", ",", "3", ",", "0.01"}], "}"}]}], 
  "]"}]}], "Input",
 CellChangeTimes->{{3.7205503400694156`*^9, 3.7205506605771694`*^9}, {
  3.7205506944458933`*^9, 3.720550743207588*^9}, {3.720550820710145*^9, 
  3.720550886737423*^9}, {3.7205509357974367`*^9, 3.7205509595545454`*^9}, {
  3.7218524645839825`*^9, 3.7218524671481047`*^9}, {3.7410451952706337`*^9, 
  3.7410452007718554`*^9}}],

Cell[BoxData[
 RowBox[{"ListDensityPlot", "[", 
  RowBox[{"listlist", ",", 
   RowBox[{"ColorFunction", "\[Rule]", "\"\<AuroraColors\>\""}]}], 
  "]"}]], "Input",
 CellChangeTimes->{{3.7205509856528845`*^9, 3.720551025494153*^9}, {
  3.7218524787411766`*^9, 3.7218524799035387`*^9}, {3.73074921234124*^9, 
  3.7307492297028933`*^9}, {3.741045257980976*^9, 3.741045287516655*^9}, {
  3.7410453317304897`*^9, 3.741045342133453*^9}}],

Cell[BoxData[
 RowBox[{"(*", 
  RowBox[{"Figure", " ", "3", "b"}], "*)"}]], "Input",
 CellChangeTimes->{3.730749261332345*^9}],

Cell[BoxData[{
 RowBox[{
  RowBox[{
   RowBox[{"rg", "=", 
    RowBox[{"ag", "=", "1"}]}], ";"}], 
  "\[IndentingNewLine]"}], "\[IndentingNewLine]", 
 RowBox[{
  RowBox[{"listlist", "=", 
   RowBox[{"{", "}"}]}], ";"}], "\[IndentingNewLine]", 
 RowBox[{"Do", "[", "\[IndentingNewLine]", 
  RowBox[{
   RowBox[{
    RowBox[{"list", "=", 
     RowBox[{"{", "}"}]}], ";", "\[IndentingNewLine]", 
    RowBox[{"Do", "[", "\[IndentingNewLine]", 
     RowBox[{
      RowBox[{
       RowBox[{"Which", "[", 
        RowBox[{
         RowBox[{
          RowBox[{
           FractionBox["rb", "rg"], "<=", "1"}], "\[And]", 
          RowBox[{
           FractionBox["rb", "rg"], "<=", 
           FractionBox[
            RowBox[{"2", " ", "ag"}], 
            RowBox[{"1", "+", 
             RowBox[{"2", "ab"}]}]]}]}], ",", 
         RowBox[{"listdumy", "=", 
          FractionBox["rg", "rb"]}], ",", "\[IndentingNewLine]", 
         RowBox[{
          RowBox[{
           FractionBox["rb", "rg"], ">", 
           FractionBox[
            RowBox[{"2", " ", "ag"}], 
            RowBox[{"1", "+", 
             RowBox[{"2", "ab"}]}]]}], "\[And]", 
          RowBox[{
           RowBox[{"ag", "-", "ab"}], "<=", 
           FractionBox["1", "2"]}]}], ",", 
         RowBox[{"listdumy", "=", 
          FractionBox[
           RowBox[{
            RowBox[{"2", " ", "ab"}], "+", "1"}], 
           RowBox[{"2", " ", "ag"}]]}], ",", "\[IndentingNewLine]", 
         RowBox[{
          RowBox[{
           FractionBox["rb", "rg"], ">", "1"}], "\[And]", 
          RowBox[{
           RowBox[{"ag", "-", "ab"}], ">", 
           FractionBox["1", "2"]}]}], ",", 
         RowBox[{"listdumy", "=", "1"}]}], "]"}], "\[IndentingNewLine]", 
       RowBox[{"AppendTo", "[", 
        RowBox[{"list", ",", "listdumy"}], "]"}]}], ",", 
      RowBox[{"{", 
       RowBox[{"ab", ",", "0.001", ",", "3", ",", "0.01"}], "}"}]}], "]"}], 
    ";", "\[IndentingNewLine]", 
    RowBox[{"AppendTo", "[", 
     RowBox[{"listlist", ",", "list"}], "]"}]}], ",", 
   RowBox[{"{", 
    RowBox[{"rb", ",", "0.001", ",", "3", ",", "0.01"}], "}"}]}], 
  "]"}]}], "Input",
 CellChangeTimes->{{3.7205503400694156`*^9, 3.7205506605771694`*^9}, {
  3.7205506944458933`*^9, 3.720550743207588*^9}, {3.720550820710145*^9, 
  3.720550886737423*^9}, {3.7205509357974367`*^9, 3.7205509595545454`*^9}, {
  3.7218524645839825`*^9, 3.7218524671481047`*^9}, {3.721852557964862*^9, 
  3.72185259005987*^9}, {3.721852709316888*^9, 3.721852710901886*^9}}],

Cell[BoxData[
 RowBox[{"ListDensityPlot", "[", 
  RowBox[{"listlist", ",", 
   RowBox[{"ColorFunction", "\[Rule]", "\"\<SunsetColors\>\""}], ",", 
   RowBox[{"PlotLegends", "\[Rule]", "Automatic"}]}], "]"}]], "Input",
 CellChangeTimes->{{3.7205509856528845`*^9, 3.720551025494153*^9}, {
   3.7218524787411766`*^9, 3.7218524799035387`*^9}, {3.7218529907789392`*^9, 
   3.7218530203599434`*^9}, {3.72185305908095*^9, 3.7218531545249653`*^9}, {
   3.721853202975043*^9, 3.7218532508670263`*^9}, 3.730748879004421*^9}]
},
WindowSize->{1335, 939},
WindowMargins->{{Automatic, -1802}, {Automatic, 11}},
Magnification->1.3000000715255737`,
FrontEndVersion->"9.0 for Microsoft Windows (64-bit) (2013\:5e741\:670828\
\:65e5)",
StyleDefinitions->"Default.nb"
]
(* End of Notebook Content *)

(* Internal cache information *)
(*CellTagsOutline
CellTagsIndex->{}
*)
(*CellTagsIndex
CellTagsIndex->{}
*)
(*NotebookFileOutline
Notebook[{
Cell[557, 20, 191, 4, 98, "Input"],
Cell[751, 26, 241, 5, 63, "Input"],
Cell[995, 33, 341, 8, 39, "Input"],
Cell[1339, 43, 147, 3, 39, "Input"],
Cell[1489, 48, 1209, 34, 182, "Input"],
Cell[2701, 84, 182, 4, 39, "Input"],
Cell[2886, 90, 5159, 99, 572, "Input"],
Cell[8048, 191, 628, 12, 39, "Input"],
Cell[8679, 205, 299, 6, 39, "Input"],
Cell[8981, 213, 323, 8, 65, "Input"],
Cell[9307, 223, 3093, 102, 619, "Input"],
Cell[12403, 327, 433, 12, 39, "Input"],
Cell[12839, 341, 180, 4, 39, "Input"],
Cell[13022, 347, 2688, 71, 459, "Input"],
Cell[15713, 420, 430, 8, 39, "Input"],
Cell[16146, 430, 126, 3, 39, "Input"],
Cell[16275, 435, 2499, 66, 434, "Input"],
Cell[18777, 503, 514, 8, 39, "Input"]
}
]
*)

(* End of internal cache information *)
